# Supplementary material for: An Improved Method for Agrobacterium-Mediated Genetic Transformation of Three Types of Lettuce
Source: Plants (Basel). 2025 Feb 18;14(4):620. doi: 10.3390/plants14040620 (PMC11858900; doi:10.3390/plants14040620)
Supplement: Supplementary file 1 [file plants-14-00620-s001.zip]

Archive with 1 entries (1 files):
- plants-3441769-supplementary.pdf
